# Supplementary material for: Effect of 3-Hydroxyvalerate Content on Thermal, Mechanical, and Rheological Properties of Poly(3-hydroxybutyrate-co-3-hydroxyvalerate) Biopolymers Produced from Fermented Dairy Manure
Source: Polymers (Basel). 2022 Oct 3;14(19):4140. doi: 10.3390/polym14194140 (PMC9571417; doi:10.3390/polym14194140)
Supplement: Supplementary file 1 [file polymers-14-04140-s001.zip]

Archive with 1 entries (1 files):
- polymers-1920304-supplementary.pdf
